# Supplementary material for: Diagnostic dilemma: application of real-time PCR assays for the detection of Dientamoeba fragilis in medical and veterinary specimens
Source: Parasit Vectors. 2025 Mar 7;18:94. doi: 10.1186/s13071-025-06730-1 (PMC11889766; doi:10.1186/s13071-025-06730-1)
Supplement: Supplementary file 1 — Supplementary material 1. [file 13071_2025_6730_MOESM1_ESM.xlsx]

## Sheet: Summary
Sample ID	Accession	Host	DF_EasyScreen	EasyScreen-Ct	EasyScreen-MELT (°C)	DF_Lab Based	Lab Based-Ct	Sample Sequenced using NGS Method	Lab Based NGS Protozoa Identified
B-01		Cattle	D	33.95	55	D	41.46
B-02		Cattle	D	31.85	55	D	41.56					D:	Detected
B-03		Cattle	D	32.49	55	D	42.39					ND:	Not Detected
B-04		Cattle	ND	-	-	ND	-
B-05		Cattle	D	31.62	56	D	44.53
B-06		Cattle	ND	-	-	ND	-
B-07		Cattle	D	33.08	56	D	37.27
B-08		Cattle	D	30.76	56	D	31.87
B-09		Cattle	ND	-	-	D	37.32
B-10		Cattle	D	30.21	55	D	37.73
B-11		Cattle	ND	-	54	D	33.19
B-12		Cattle	ND	-	55	D	34.3
B-13	SAMN46479268	Cattle	D	28.09	55	D	29.97	NGS Sequenced	Simplicimonas sp.
B-14		Cattle	D	28.92	55	D	32.5
B-15		Cattle	D	27.91	55	D	30.62
B-16		Cattle	D	29.34	55	D	34.56
B-17		Cattle	D	29.49	54	D	34.33
B-18		Cattle	ND	-	55	D	33.79
B-19		Cattle	ND	-	55	D	32.57
B-20	SAMN46479269	Cattle	D	28.51	55	D	31.15	NGS Sequenced	Simplicimonas sp.
B-21		Cattle	D	28.41	55	D	32.18
B-22	SAMN46479270	Cattle	D	28.88	55	D	29.87	NGS Sequenced	Simplicimonas sp.
B-23		Cattle	ND	-	55	D	31.15
B-24		Cattle	D	27.51	55	D	28.82
B-25	SAMN46479271	Cattle	D	25.57	55	D	27.78	NGS Sequenced	Simplicimonas sp.
B-26		Cattle	ND	-	52	D	39.43
B-27	SAMN46479272	Cattle	D	25.86	55	D	27.56	NGS Sequenced	Simplicimonas sp.
B-28		Cattle	ND	-	54	D	32.16
B-29	SAMN46479273	Cattle	D	28.33	55	D	27.44	NGS Sequenced	Simplicimonas sp.
B-30	SAMN46479274	Cattle	D	26.51	55	D	28.09	NGS Sequenced	Simplicimonas sp.
B-31		Cattle	D	27.1	55	D	26.26
B-32		Cattle	D	28.21	55	D	29.61
B-33		Cattle	D	26.55	55	D	28.75
B-34		Cattle	D	28.85	54	D	28.69
B-35		Cattle	D	27.59	55	D	30.09
B-36		Cattle	D	27.21	55	D	29.4
B-37		Cattle	D	27.82	54	D	29.63
B-38		Cattle	D	27.66	54	D	28.01
B-39		Cattle	D	27.01	55	D	28.22
B-40		Cattle	ND	-	49	D	34.91
B-41		Cattle	D	28.19	55	D	30.86
B-42		Cattle	D	28.34	55	D	27.15
B-43		Cattle	D	29.59	55	D	29.03
B-44		Cattle	ND	-	-	D	39.93
B-45		Cattle	ND	-	55	D	42.37
B-46		Cattle	D	25.04	55	D	25.44
B-47		Cattle	D	26.68	55	D	25.66
B-48		Cattle	D	26.55	55	D	25.27
B-49	SAMN46479275	Cattle	D	25.07	55	D	24.42	NGS Sequenced	Simplicimonas sp.
A-001		Human	ND			D	40.37		No Data
A-003	SAMN46479285	Human	ND			D	35.85 |36.05	NGS Sequenced	Simplicimonas sp.
A-004	SAMN46479286	Human	ND			D	37.15 |36.64	NGS Sequenced	Simplicimonas sp.
A-005	SAMN46479287	Human	ND			D	40.12 | 43.47	NGS Sequenced	Simplicimonas sp.
A-008	SAMN46479288	Human	ND			D	38.93 | 39.62	NGS Sequenced
A-009	SAMN46479289	Human	ND			D	ND | 40.58	NGS Sequenced
A-013		Human	ND			D	39.68	NGS Sequenced: No Data Returned	No Data
A-014	SAMN46479290	Human	ND			D	39.09	NGS Sequenced
A-015	SAMN46479291	Human	ND			D	40.83	NGS Sequenced
A-020	SAMN46479276	Human	ND			D	40.66	NGS Sequenced
A-028	SAMN46479292	Human	ND			D	38.67	NGS Sequenced	Dientamoeba fragilis | Simplicimonas sp.
A-033		Human	D	32.73	63	D	27.31
A-034	SAMN46479293	Human	ND			D	41.2	NGS Sequenced	Dientamoeba fragilis | Simplicimonas sp.
A-035	SAMN46479294	Human	ND			D	40.07	NGS Sequenced
A-036		Human	ND			D	40.33	NGS Sequenced: No Data Returned	No Data
A-037	SAMN46479295	Human	ND			D	39.94	NGS Sequenced	Simplicimonas sp.
A-044	SAMN46479296	Human	ND			D	39.56	NGS Sequenced	Simplicimonas sp.
A-048		Human	ND			D	40.33	NGS Sequenced: No Data Returned	No Data
A-050	SAMN46479297	Human	ND			D	40.32	NGS Sequenced
A-051	SAMN46479298	Human	ND			D	39.18	NGS Sequenced
A-058	SAMN46479299	Human	ND			D	40.95	NGS Sequenced
A-064		Human	D	27.94	63	D	27.98
A-072	SAMN46479300	Human	ND			D	41.2	NGS Sequenced	Dientamoeba fragilis
A-076	SAMN46479277	Human	D	31.2	63	D	22.41	NGS Sequenced	Dientamoeba fragilis
A-086	SAMN46479301	Human	ND			D	40.84	NGS Sequenced
A-088		Human	D	26.96	64	D	23.63
A-090		Human	D	28.55	63	D	21.68
A-091		Human	D	29.19	63	D	21.85
A-093	SAMN46479302	Human	ND			D	37.85	NGS Sequenced
A-106	SAMN46479303	Human	ND			D	40.95	NGS Sequenced
A-109		Human	D	31.31	63	D	24.88
A-110		Human	D	32.95	63	D	31.3
A-111		Human	D	28.28	63	D	26.99
A-113	SAMN46479304	Human	ND			D	41.2	NGS Sequenced
A-114		Human	D	31.15	63	D	25.07
A-120	SAMN46479305	Human	ND			D	42.71	NGS Sequenced
A-149		Human	D	27.97	63	D	27.32
A-150	SAMN46479278	Human	D	24.12	63	D	22.7	NGS Sequenced	Dientamoeba fragilis
A-157	SAMN46479279	Human	D	32.8	63	D	23.3	NGS Sequenced	Dientamoeba fragilis
A-164	SAMN46479306	Human	ND			D	40.73	NGS Sequenced
A-168	SAMN46479307	Human	ND			D	40.01	NGS Sequenced
A-174	SAMN46479308	Human	ND			D	40.8	NGS Sequenced
A-181	SAMN46479280	Human	D	23.44	63	D	19.41	NGS Sequenced	Dientamoeba fragilis
A-199	SAMN46479309	Human	ND			D	42.96	NGS Sequenced
A-212	SAMN46479281	Human	ND			D	39.99	NGS Sequenced
A-215		Human	D	25.69	63	D	24.59
A-218	SAMN46479310	Human	ND			D	30.25	NGS Sequenced	Dientamoeba fragilis
A-222	SAMN46479311	Human	ND		64	D	31.47	NGS Sequenced	Dientamoeba fragilis
A-224	SAMN46479312	Human	ND			D	42.19	NGS Sequenced
A-227	SAMN46479282	Human	D	25.04	63	D	22.21	NGS Sequenced	Dientamoeba fragilis
A-229		Human	D	31.24	64	D	23.8
A-235		Human	D	25.87	64	D	23.68
A-239	SAMN46479283	Human	D	25.8	64	D	21.71	NGS Sequenced	Dientamoeba fragilis
A-240		Human	D	25.05	63	D	22.57
A-244		Human	D	37.11	64	D	38.43
A-247		Human	D	35.97	64	D	34.46
A-248		Human	D	29.8	63	D	32.47
A-250	SAMN46479284	Human	D	25.48	63	D	19	NGS Sequenced	Dientamoeba fragilis

## Sheet: Read Me
Information in each column
Sample ID	De-identified alphanumberic code for the samples used in this study
Accession	SRA accession number for the raw sequence data (where applicable)
Host	Host species from which the sample was collected
DF_EasyScreen	Result for the detection of Dientamoeba fragilis using the EasyScreen assay
EasyScreen-Ct	Ct value of the EasyScreen assay where D. fragilis was detected
EasyScreen-MELT (°C)	Melt curve value of the dissassociation of the EasyScreen probe for D. fragilis
DF_Lab Based	Result for the detection of Dientamoeba fragilis using the Lab-Based assay
Lab Based-Ct	Ct value of the Lab-Based assay where D. fragilis was detected
Sample Sequenced using NGS Method	Indication of which samples were submited for NGS Sequencing also identifying those which did not generate any sequence data for subsequent analysis.
Lab Based NGS Protozoa Identified	Species identified in the NGS bioinformatic analysis of the the 50 bp product from the lab based assay.
Abreviations/Colour Coding used:
D	D. fragilis detected
ND	D. fragilis not detected
